# Supplementary material for: Smartphone Apps for Food Purchase Choices: Scoping Review of Designs, Opportunities, and Challenges
Source: J Med Internet Res. 2024 Mar 6;26:e45904. doi: 10.2196/45904 (PMC10955402; doi:10.2196/45904)
Supplement: Multimedia Appendix 3 [file jmir_v26i1e45904_app3.xlsx]

## Sheet: Sheet 1 - app_table
	app_table
Application ID	Application name	Appears in (citation)	App Type	Product information	Dependency on retailer	Functions
App 01	App 01	Vintsarevich et al., 2011	selection	nutritional content	independent	Educating (background information), Identifying (barcode), Evaluating (normative rating)
App 02	App 02	Broll et al., 2013	selection	nutritional content	unknown	Identifying (RFID/NFC), Evaluating (normative rating + personalised rating)
App 03	App 03	Díaz-Hellín et al., 2015	selection	nutritional content	unknown	Profiling, Shopping list, Identifying (RFID/NFC), Evaluating (descriptive + personalised rating)
App 04	App 04	Hegen, 2016	selection	environmental impact + nutritional content	dependent	Identifying (QR), Evaluating (descriptive + normative rating + customer ratings)
App 05	App 05	Bangia et al., 2017	contemplation	nutritional content	independent	Educating (tips + background information)
App 06	App 06	Isley et al., 2017	approach	environmental impact + nutritional content	unknown	Profiling, Live search, Identifying (image), Evaluating (personalised rating)
App 07	App 07	Herbig et al., 2018	selection	environmental impact	independent	Profiling, Educating (background information), Identifying (barcode), Evaluating (personalised rating)
App 08	App 08	Hörmann, L., 2019; Asikis et al., 2021	approach	nutritional content + environmental impact + societal impact	dependent	Profiling, Educating (background information), Identifying (location based), Evaluating (personalised rating)
App 09	App 09	Flaherty et al., 2020	planning	nutritional content	independent	Profiling, Shopping list, Educating (tips)
App 10	App 10	Tsai, et al. 2021	selection	freshness	independent	Identifying (image), Evaluating (descriptive)
App 11	App 11	Akay et al. 2022	approach	nutritional content	dependent	Profiling, Shopping list, Live search, Identifying (QR)
App 12	App 12	Harada et al., 2022	selection	authenticity	independent	Identifying (image), Evaluating (descriptive)
App 13	App 13	Lurz et al., 2023	reflection	nutritional content	independent	Identifying (receipt scanning), Evaluating (normative rating), Monitoring
App 14	App 14	Fagerstrøm et al., 2023	selection	nutritional content	dependent	Identifying (QR), Evaluating (customer ratings)
App 15	ARFusion	Ahn et al., 2015	approach	nutritional content	dependent	Live search, Identifying (image + location based), Evaluating (descriptive + normative rating)
App 16	ARMArt	Röddiger T. et al., 2018	approach	nutritional content	unknown	Profiling, Live search, Identifying (image), Evaluating (normative rating + personalised rating)
App 17	ARSA	Serhani et al., 2019	selection	nutritional content	independent	Profiling, Identifying (image), Evaluating (descriptive + personalised rating)
App 18	Baked Potatoe	Sackey & Ullmann, 2012	selection	nutritional content + environmental impact + societal impact	unknown	Profiling, Educating (background information), Evaluating (personalised rating), Recommending
App 19	BetterChoice	Fuchs et al., 2019	selection	nutritional content	independent	Profiling, Educating (tips), Identifying (barcode), Evaluating (normative rating + personalised rating), Recommending
App 20	Change4Life Food Scanner	Mahdi et al., 2022	selection	nutritional content	independent	Identifying (barcode), Evaluating (descriptive + normative rating + analogues), Recommending
App 21	Diet Helper	Govoruhina and Nikiforova , 2022	selection	nutritional content	independent	Profiling, Identifying (image), Evaluating (personalised rating)
App 22	Dirk app	van der Laan & Orcholska, 2022	selection	nutritional content	dependent	Prompting, Identifying (barcode), Recommending
App 23	Easy Shopping	Jayananda, 2018	selection	nutritional content	dependent	Profiling, Identifying (image), Evaluating (personalised rating), Recommending
App 24	EcoFriends	Normark & Tholander, 2014	selection	environmental impact	independent	Educating (background information), Identifying (barcode), Evaluating (descriptive)
App 25	EcoPanel	Bohné et al., 2015; Zapico et al., 2016; Katzeff et al., 2020	reflection	environmental impact	dependent	Educating (background information), Identifying (loyalty card), Monitoring
App 26	EDO App	Samoggia & Riedel, 2020	selection	nutritional content	independent	Profiling, Educating (background information), Identifying (barcode), Evaluating (personalised rating), Recommending
App 27	F-RS4CC	Lawo et al., 2021	planning	nutritional content + environmental impact	dependent	Profiling, Shopping list, Educating (background information), Evaluating (descriptive), Recommending
App 28	FoodGo	Abao et al., 2018	selection	nutritional content	independent	Profiling, Identifying (barcode), Evaluating (descriptive + normative rating + analogues), Monitoring
App 29	FoodQualculator	Clear et al., 2012	planning	environmental impact	independent	Shopping list, Educating (tips), Evaluating (normative rating)
App 30	Foodswitch	Dunford et al., 2014; Eyles et al., 2017; Eyles et al., 2023	selection	nutritional content	independent	Identifying (barcode), Evaluating (normative rating), Recommending
App 31	Fruitify	Kulpy & Bekaroo, 2017	selection	nutritional content	independent	Identifying (image), Evaluating (descriptive), Monitoring
App 32	FutureMe	Mönninghoff et al., 2022	reflection	nutritional content	dependent	Profiling, Educating (tips + background information), Identifying (loyalty card), Evaluating (personalised rating + simulation future), Recommending, Monitoring
App 33	GreenCobra	Hedin et al., 2022	planning	environmental impact	independent	Shopping list, Evaluating (descriptive + analogues)
App 34	GreenScanner	Tomlinson, 2008	selection	environmental impact	independent	Educating (background information), Identifying (barcode), Evaluating (descriptive)
App 35	Healthy Shopping App	Bird et al., 2013	reflection	food category	independent	Identifying (barcode), Monitoring
App 36	MANGO	Waltner et al., 2015; Waltner et al., 2017	selection	nutritional content	independent	Profiling, Educating (background information), Identifying (image), Evaluating (personalised rating), Recommending
App 37	My Food Guide (MFG)	Bomfim et al. 2020	planning	food category	independent	Shopping list, Evaluating (descriptive + normative rating)
App 38	MyHalal	Kassim, M., 2012	selection	nutritional content	independent	Identifying (barcode)
App 39	MyNutriCart	López et al., 2017; Palacios et al., 2018	planning	food category	independent	Profiling, Shopping list
App 40	Nutriflect Home	Reitberger et al., 2014	reflection	food category	dependent	Profiling, Identifying (loyalty card), Evaluating (normative rating + personalised rating), Monitoring
App 41	Nutriflect Mobile	Reitberger et al., 2014	selection	food category	unknown	Identifying (RFID/NFC), Evaluating (descriptive + personalised rating)
App 42	Nutrition Monitor	Dorman et al., 2010	selection	nutritional content	independent	Identifying (barcode), Evaluating (descriptive), Monitoring
App 43	Phara	Gutiérrez et al., 2018	approach	nutritional content	independent	Profiling, Live search, Identifying (image), Evaluating (descriptive + normative rating + simulation future), Recommending
App 44	Pirate Bridgitte's Grocery Adventure (PBGA)	Bomfim & Wallace, 2018; Bomfim et al. 2020	multi-stage	nutritional content + food category	independent	Shopping list, Educating (tips), Identifying (barcode), Evaluating (normative rating), Monitoring
App 45	QuestionMark	Head et al., 2014	selection	environmental impact	independent	Educating (background information), Identifying (barcode), Evaluating (normative rating), Recommending
App 46	SCIP	Wiley et al., 2011	selection	nutritional content	dependent	Profiling, Identifying (RFID/NFC), Evaluating (descriptive + personalised rating), Recommending
