# Supplementary material for: Smartphone Apps for Food Purchase Choices: Scoping Review of Designs, Opportunities, and Challenges
Source: J Med Internet Res. 2024 Mar 6;26:e45904. doi: 10.2196/45904 (PMC10955402; doi:10.2196/45904)
Supplement: Multimedia Appendix 7 [file jmir_v26i1e45904_app7.xlsx]

## Sheet: Sheet1
citation	Application Type AT	direction	Topic	Details
Vintsarevich et al., 2011	selection	direct	Interaction, engagement	engagement is limited by the limited product coverage.
Vintsarevich et al., 2011	selection	direct	Tech. Feasibility, source data	engagement is limited by the limited product coverage.
Broll et al., 2013	selection	direct	Interaction, burden of use	switching attention between the app and the physical environment is found effortful and information may be missed.
Broll et al., 2013	selection	direct	Trust, privacy	some feedback modes have privacy issues (audio).
Hegen, 2016	selection	indirect	Behavior Change, scope of impact	unfavourable information can deter customer, more so than positive information helps purchase decisions. retailers may be biased to present information in a favourable light, or not be interested in incorporating systems.
Hegen, 2016	selection	indirect	Trust, ulterior motives	unfavourable information can deter customer, more so than positive information helps purchase decisions. retailers may be biased to present information in a favourable light, or not be interested in incorporating systems.
Bangia et al., 2017	contemplation	direct	Interaction, learning	the behavioural impact from the knowledge intervention erodes over time.
Bangia et al., 2017	contemplation	indirect	Interaction, learning	study shows significant behavior change impact from a one-off knowledge intervention, with results still significant 6 months after the intervention.
Isley et al., 2017	approach	direct	Tech. Feasibility, performance	computer vision. detection water bottles by image did not work and needed shelf labels.
Isley et al., 2017	approach	indirect	Interaction, other	use of the application was perceived as fun.
Herbig et al., 2018	selection	direct	Interaction, burden of use	using a phone to scan an item and inspect the data is perceived as effortful. participants report using such technology only occasionally, not regularly, once per product category only "all participants agreed that such an app is not made to be used every single time"
Herbig et al., 2018	selection	direct	Tech. Feasibility, source data	various dimensions of sustainable data are not readily available and needed to be manually compiled for the study.
Herbig et al., 2018	selection	indirect	Interaction, learning	participants state that knowledge about the product category is quickly learned, and the there would be little need to use the application again for the product category.
Herbig et al., 2018	selection	indirect	Trust, ulterior motives	recommendation can be perceived as adds (reflecting on recommendations provided by a store-integrated system).
Hörmann, L., 2019	approach	direct	Tech. Feasibility, source data	authors report that is was challenging to gather product information due to restricted retailer database access. data maintenance is required due to seasonal changes in retail. a high workload was involved in making unstructred information structured. the provided map of retail space was different from actual layout, leading to inaccrurate or incorrect listed location of products. shifting respon…
Hörmann, L., 2019	approach	direct	Trust, ulterior motives	shifting responsibility of the system to the stakeholder may result in challenges and jeopardise the system.
Asikis et al., 2021	approach	direct	Tech. Feasibility, source data	considerable effort was involved in establishing the database and the required maintenance may be challenging.
Asikis et al., 2021	approach	indirect	Interaction, burden of use	the app, used in the store, may be perceived as disrupting to the shopping.
Asikis et al., 2021	approach	indirect	Trust, ulterior motives	to protect customer privacy, calculations of tailored fit scores were done on the device so that data from the personal profile did not need to be send to the server.
Flaherty et al., 2020	planning	indirect	Interaction, learning	behavior change can be achieved by disrupting purchasing routines, which lead to a period of more conscious reflection, after which new routines are established.
Tsai, et al. 2021	selection	direct	Tech. Feasibility, source data	2200 labeled images were used to train freshness recognition on one fish species. more labeled images are needed to train other fish species.
Harada et al., 2022	selection	direct	Tech. Feasibility, performance	computer vision. as articles were loaded into the system, there was a drop in detection accuracy and time required for authentication increased to several seconds.
Lurz et al., 2023	reflection	direct	Tech. Feasibility, source data	product data on openfoodfacts was incomplete for various products and scores could not be calculated for these products. participants could complete the information themselves.
Ahn et al., 2015	approach	indirect	Tech. Feasibility, performance	achieving sufficient position accuracy was challenging. position data.
Röddiger T. et al., 2018	approach	direct	Tech. Feasibility, performance	only rectangular shapes can currently be identified.
Fuchs et al., 2019	selection	direct	Interaction, engagement	unexpected high level of drop-out.
Fuchs et al., 2019	selection	indirect	Interaction, engagement	tailoring labels appears to have improved engagement with the application, compared to standard nutrition labels.
Fuchs et al., 2019	selection	indirect	Tech. Feasibility, source data	70% of the scanned barcodes could be identified.
Mahdi et al., 2022	selection	direct	Interaction, engagement	high levels of dropout, decreases in engagement over time, low acceptability to aid purchases.
van der Laan & Orcholska, 2022	selection	direct	Trust, ulterior motives	people may perceive nudges as manipulative and show reactance against it.
Normark & Tholander, 2014	selection	direct	Interaction, burden of use	users expect an application like ecofriends to ‘simplify’ for them in making responsible and sustainable actions. the violation of this expectation causes irritation and poor acceptability)
Bohné et al., 2015	reflection	indirect	Behavior Change, scope of impact	retailer incentives limit opportunities in data presentation. the store may not engage if the customer receives too much information. presenting biological information is possible because they lead to higher sales prices.
Bohné et al., 2015	reflection	indirect	Trust, ulterior motives	retailer incentives limit opportunities in data presentation. the store may not engage if the customer receives too much information. presenting biological information is possible because they lead to higher sales prices.
Zapico et al., 2016	reflection	direct	Behavior Change, scope of impact	limited to the specific retailer.
Zapico et al., 2016	reflection	indirect	Behavior Change, barriers to change	putting choices into perspective: monitoring makes behavior visible and actionable, a barrier to behavior change is the difficulty of inability to mentally aggregate data)
Zapico et al., 2016	reflection	indirect	Behavior Change, scope of impact	a central aspect to persuasive (aka non-coercive) technology is that it supports pre-established values and intentions. this limits the scope of impact to those that are interested in the behavior.
Zapico et al., 2016	reflection	indirect	Interaction, engagement	only few visits to the system. participants quickly make sense of the information (learn). the number of visits did not correlate with the behavior change impact.
Zapico et al., 2016	reflection	indirect	Interaction, learning	the first view was most determining for behavior impact.
Samoggia & Riedel, 2020	selection	direct	Interaction, learning	subjective health knowledge is higher than objective knowledge. this may lead to over-confidence in an individuals food knowledge and result in preliminary abandonment of the technology.
Samoggia & Riedel, 2020	selection	indirect	Interaction, engagement	subjective health knowledge is higher than objective knowledge. this may lead to over-confidence in an individuals food knowledge and result in preliminary abandonment of the technology.
Lawo et al., 2021	planning	direct	Interaction, burden of use	participants report resistance to engaging with the shopping list app at the moment of list creation. use of the tool is perceived as too effortful for that. the tool is used for exploring new products instead).
Lawo et al., 2021	planning	direct	Interaction, engagement	the app information is used infrequently, not on every trip.
Lawo et al., 2021	planning	direct	Tech. Feasibility, source data	the complexity of choice factors makes it nearly impossible to recommend the 'right' product.
Lawo et al., 2021	planning	direct	Tech. Feasibility, performance	data errors lead to disTrust in the system.
Lawo et al., 2021	planning	direct	Trust, performance	data errors lead to disTrust, and negativity impact technology use.
Lawo et al., 2021	planning	indirect	Trust, ulterior motives	even supposedly consumer-friendly third parties do not have transparent recommender algorithms.
Lawo et al., 2021	planning	indirect	Trust, ulterior motives	people may be willing to exchange Trust for convenience (ease of use): participants request outsourced profiles.
Clear et al., 2012	planning	indirect	Interaction, learning	additional information with tips is available to address different levels of motivation. this way a balance is sought between the need for minimal interruption and maximizing impact.
Dunford et al., 2014	selection	direct	Behavior Change, scope of impact	the scope of a behaviour intervention is limited to small subset of engaged app users.
Eyles et al., 2017	selection	direct	Interaction, engagement	low response rate. 32% declined participation for dislike of using an app to guide choices.
Eyles et al., 2023	selection	direct	Interaction, engagement	limited use of the app, per person average was 29 items scanned in 12 weeks of the intervention. lack of time, difficulty in use of technology, and limited products covered by the system were barriers to using the system.
Eyles et al., 2023	selection	indirect	Tech. Feasibility, source data	the app did not return information for all scanned items and this was disliked by the participants.
Mönninghoff et al., 2022	reflection	direct	Interaction, engagement	high attrition that was attributed to disTrust in tailored simulation performance, challenges in the setup, discouragement by negative feedback, limited scope of the data that covers only 2 retail chains and step count as exercise measure, however very well received for those participants that were well covered by the two retailer chains and step counting)
Mönninghoff et al., 2022	reflection	direct	Behavior Change, scope of impact	by using a loyalty card api, the scope is limited to only 2 (largest) retail chains.
Mönninghoff et al., 2022	reflection	direct	Trust, ulterior motives	data accessed through the loyalty card api is regulated by law.
Hedin et al., 2022	planning	direct	Behavior Change, barriers to change	competing priorities: participants report lacking resources (time and ideas) to come up with alternatives for the ‘bad’ products. competing priorities (price, health reasons) restrict opportunities for change.
Hedin et al., 2022	planning	direct	Behavior Change, barriers to change	putting choices into perspective: participants struggle with determining which problem areas to prioritise (the app provides carbon footprint values per 100g, but typical purchase quantities vary a lot between products). participants struggle with subjectivity evaluating how good/bad a score is, since the score is abstract.
Hedin et al., 2022	planning	indirect	Tech. Feasibility, performance	some characters were not accurately read from the receipt, causing items not to be identified correctly.
Hedin et al., 2022	planning	indirect	Interaction, learning	learning was observed.
Hedin et al., 2022	planning	indirect	Trust, privacy	using the phone camera to detect products has privacy issues.
Tomlinson, 2008	selection	direct	Interaction, engagement	slow technical performance and mixed quality of user reviews were a hindrance to engagement.
Tomlinson, 2008	selection	direct	Tech. Feasibility, performance	slow technical performance and mixed quality of user reviews were a hindrance to engagement.
Bird et al., 2013	reflection	indirect	Behavior Change, barriers to change	preferences: participants improved their overall diet balance, but struggled meeting fruit and vegetable targets
Bird et al., 2013	reflection	indirect	Trust, ulterior motives	data from a store independent application is more likely to be Trusted than from a store dependent application.
Waltner et al., 2015	selection	indirect	Tech. Feasibility, performance	computer vision. recognition accuracy around 80%.
Waltner et al., 2017	selection	indirect	Tech. Feasibility, performance	computer vision. recognition accuracy ranges from 52-94%.
Bomfim et al. 2020	planning	direct	Behavior Change, barriers to change	preferences: participant struggled meeting fruit and vegetable targets
Bomfim et al. 2020	planning	indirect	Interaction, other	use of the application was perceived as fun.
López et al., 2017	planning	direct	Behavior Change, barriers to change	preferences: dislike for, and unavailability of recommendations limited acceptance of recommended purchases. only 37% of recommended items are purchased. this is argued to be the main reason for an insignificant result.
López et al., 2017	planning	direct	Interaction, engagement	1/3 of participants dropped out. only 37% of recommended items are purchased.
Reitberger et al., 2014	reflection	indirect	Behavior Change, barriers to change	putting choices into perspective: users reported that their memories of their diet balance from the nutriflect home system were unreliable and that syncing the selection app with the monitoring app helped making the right choices)
Reitberger et al., 2014	reflection	indirect	Behavior Change, scope of impact	by sharing the feedback within the household, the impact extends beyond an individual user. social facilitation extends the impact. involving others.
Reitberger et al., 2014	reflection	indirect	Interaction, burden of use	external factors limit the opportunities to interact with technology in the store.
Reitberger et al., 2014	reflection	indirect	Interaction, other	participants express preference for the more informative visualization.
Reitberger et al., 2014	selection	indirect	Behavior Change, barriers to change	putting choices into perspective: users reported that their memories of their diet balance from the nutriflect home system were unreliable and that syncing the selection app with the monitoring app helped making the right choices)
Reitberger et al., 2014	selection	indirect	Behavior Change, scope of impact	by sharing the feedback within the household, the impact extends beyond an individual user. social facilitation extends the impact. involving others.
Reitberger et al., 2014	selection	indirect	Interaction, burden of use	external factors limit the opportunities to interact with technology in the store.
Reitberger et al., 2014	selection	indirect	Interaction, other	participants express preference for the more informative visualization.
Bomfim et al. 2020	multi-stage	direct	Behavior Change, barriers to change	preferences: participant struggled meeting fruit and vegetable targets
Bomfim et al. 2020	multi-stage	indirect	Interaction, other	use of the application was perceived as fun.
Head et al., 2014	selection	indirect	Tech. Feasibility, source data	effort involved in creating the database has led to retailers abandoning efforts to do so in the past.
Flaherty et al., 2018	reflection	direct	Interaction, burden of use	manually logging items is found effortful and reduces acceptability.
Flaherty et al., 2018	reflection	direct	Interaction, engagement	low nutrition quality, potentially hindering engagement.
Flaherty et al., 2018	reflection	direct	Tech. Feasibility, source data	low nutrition quality, potentially hindering engagement.
Flaherty et al., 2018	reflection	indirect	Behavior Change, scope of impact	an smartphone app is easily scalable and can thus reach many people.
Mauch et al., 2018	multi-stage	direct	Interaction, engagement	application score relativily poorly on engagement. authors recommend designs to be improved to attain better engagement.
Mauch et al., 2021	multi-stage	direct	Interaction, engagement	application score relativily poorly on engagement. authors recommend designs to be improved to attain better engagement.
Mauch et al., 2021	multi-stage	indirect	Interaction, burden of use	participant balance benefit with the use burden that the app gives. many participants found they had no need for the scanning app.
